# Supplementary material for: ﻿Back to the roots: Uncovering ectomycorrhizal communities across three major African vegetation types
Source: IMA Fungus. 2025 May 29;16:e147055. doi: 10.3897/imafungus.16.147055 (PMC12142211; doi:10.3897/imafungus.16.147055)
Supplement: Supplementary material 2 — Metadata of all samples [file imafungus-16-e147055-s002.xlsx]

## Sheet: S1
Sample	pH	C (%)	N (%)	P (mg/kg)	OM (%)	Elevation (m)	Coordinates	Country	Area	Subtype	Subtype abbreviation	Plot	Dominant ECM host	Collection date
MZ11	6.56	1.6	0.03	719.4	7.27	1425.17	12°27.20'S; 31°17.50'E	Zambia	Mutinondo Wilderness Area	Miombo woodland, along the path/trail	M1	Plot 1	Brachystegia spiciformis, B. utilis, B. floribunda and Julbernardia paniculata	2014-01-26
MZ12	6.24	1.72	0.02	560.94	6.49	1422.9	12°27.10'S; 31°17.57'E	Zambia	Mutinondo Wilderness Area	Miombo woodland, along the path/trail	M1	Plot 2	Brachystegia spiciformis, B. utilis, B. floribunda and Julbernardia paniculata	2014-01-26
MZ13	6.53	1.8	0.02	841.81	10.5	1396.48	12°27.18'S; 31°17.40'E	Zambia	Mutinondo Wilderness Area	Miombo woodland, along the path/trail	M1	Plot 3	Brachystegia spiciformis, B. utilis, B. floribunda and Julbernardia paniculata	2014-01-28
MZ14	6.22	0.89	0.01	240.1	4.51	1405.83	12°26.87'S; 31°17.72'E	Zambia	Mutinondo Wilderness Area	Miombo woodland, along the path/trail	M1	Plot 4	Brachystegia spiciformis, B. utilis, B. floribunda and Julbernardia paniculata	2014-01-30
MZ15	6.3	2.04	0.02	591.71	8.68	1437.62	12°25.53'S; 31°17.79'E	Zambia	Mutinondo Wilderness Area	Miombo woodland, along the path/trail	M1	Plot 5	Brachystegia spiciformis, B. utilis, B. floribunda and Julbernardia paniculata	2014-02-04
MZ21	6.49	1.81	0.02	503.36	6.67	1443.39	12°27.10'S; 31°17.55'E	Zambia	Mutinondo Wilderness Area	Miombo woodland, dense miombo	M2	Plot 1	Brachystegia spiciformis, B. utilis, B. floribunda and Julbernardia paniculata	2014-01-29
MZ22	6.43	1.45	0.03	843.58	9.53	1428.37	12°26.77'S; 31°17.80'E	Zambia	Mutinondo Wilderness Area	Miombo woodland, dense miombo	M2	Plot 2	Brachystegia spiciformis, B. utilis, B. floribunda and Julbernardia paniculata	2014-01-30
MZ23	6.28	0.76	0	325.38	3.71	1427.05	12°27.51'S; 31°17.43'E	Zambia	Mutinondo Wilderness Area	Miombo woodland, dense miombo	M2	Plot 3	Brachystegia spiciformis, B. utilis, B. floribunda and Julbernardia paniculata	2014-01-31
MZ24	6.02	1.43	0	450.55	5.16	1455.11	12°26.77'S; 31°17.23'E	Zambia	Mutinondo Wilderness Area	Miombo woodland, dense miombo	M2	Plot 4	Brachystegia spiciformis, B. utilis, B. floribunda and Julbernardia paniculata	2014-02-02
MZ25	6.41	1.69	0.02	540.94	6.17	1437.41	12°27.34'S; 31°17.57'E	Zambia	Mutinondo Wilderness Area	Miombo woodland, dense miombo	M2	Plot 5	Brachystegia spiciformis, B. utilis, B. floribunda and Julbernardia paniculata	2014-02-03
MZ31	6.55	0.96	0.01	287.82	3.18	1388.5	12°27.19'S; 31°17.18'E	Zambia	Mutinondo Wilderness Area	Miombo woodland, open miombo	M3	Plot 1	Brachystegia spiciformis, B. utilis, B. floribunda and Julbernardia paniculata	2014-02-01
MZ32	6.05	1.51	0.01	696.89	6.48	1455.4	12°27.21'S; 31°17.44'E	Zambia	Mutinondo Wilderness Area	Miombo woodland, open miombo	M3	Plot 2	Brachystegia spiciformis, B. utilis, B. floribunda and Julbernardia paniculata	2014-02-01
MZ33	6.1	0.97	0.01	287.83	4	1448.45	12°26.54'S; 31°16.85'E	Zambia	Mutinondo Wilderness Area	Miombo woodland, open miombo	M3	Plot 3	Brachystegia spiciformis, B. utilis, B. floribunda and Julbernardia paniculata	2014-02-02
MZ34	5.93	1.93	0.02	409.25	7.08	1405.25	12°27.40'S; 31°17.52'E	Zambia	Mutinondo Wilderness Area	Miombo woodland, open miombo	M3	Plot 4	Brachystegia spiciformis, B. utilis, B. floribunda and Julbernardia paniculata	2014-02-03
MZ35	5.8	0.51	0	63.24	1.67	1446.42	12°26.16'S; 31°17.23'E	Zambia	Mutinondo Wilderness Area	Miombo woodland, open miombo	M3	Plot 5	Brachystegia spiciformis, B. utilis, B. floribunda and Julbernardia paniculata	2014-02-04
RPZ11	5.9	4.57	0.07	550.64	16.95	1458.93	12°25.58'S; 31°17.83'E	Zambia	Mutinondo Wilderness Area	Riparian forest within the miombo woodlands in Zambia	M_rip	Plot 1	Uapaca lissopyrena	2014-01-27
RPZ12	6.44	3.17	0.02	482.01	14.4	1425.93	12°26.94'S; 31°17.66'E	Zambia	Mutinondo Wilderness Area	Riparian forest within the miombo woodlands in Zambia	M_rip	Plot 2	Uapaca lissopyrena	2014-01-29
RPZ13	6.05	1.49	0.03	421.8	6.84	1372.59	12°27.45'S; 31°17.46'E	Zambia	Mutinondo Wilderness Area	Riparian forest within the miombo woodlands in Zambia	M_rip	Plot 3	Uapaca lissopyrena	2014-01-28
RPZ14	5.69	1.76	0.03	318.13	10.17	1418.2	12°27.05'S; 31°17.65'E	Zambia	Mutinondo Wilderness Area	Riparian forest within the miombo woodlands in Zambia	M_rip	Plot 4	Uapaca lissopyrena	2014-01-29
RPZ15	5.46	0.96	0.01	248.18	4.33	1421.47	12°27.44'S; 31°17.56'E	Zambia	Mutinondo Wilderness Area	Riparian forest within the miombo woodlands in Zambia	M_rip	Plot 5	Uapaca lissopyrena	2014-01-31
RFC11	4.3	2.83	0.04	249.91	9.84	655.02	3°21.86'N; 12°44.19'E	Cameroon	Dja Reserve, Somalomo	Uapaca terre firme	GC1	Plot 1	Uapaca guineensis	2014-05-14
RFC12	4.28	3.13	0.04	308.76	15.24	634.16	3°21.82'N; 12°44.50'E	Cameroon	Dja Reserve, Somalomo	Uapaca terre firme	GC1	Plot 2	Uapaca guineensis	2014-05-15
RFC13	4.45	2.86	0.04	300.02	10.84	608.78	3°21.83'N; 12°44.49'E	Cameroon	Dja Reserve, Somalomo	Uapaca terre firme	GC1	Plot 3	Uapaca guineensis	2014-05-16
RFC14	4.53	2.25	0.03	400.97	7.68	665.96	3°08.25'N; 13°53.55'E	Cameroon	Dja Reserve, Lomié	Uapaca terre firme	GC1	Plot 4	Uapaca guineensis	2014-05-20
RFC15	4.42	1.58	0.03	364.12	6.34	673.64	3°07.80'N; 13°53.36'E	Cameroon	Dja Reserve, Lomié	Uapaca terre firme	GC1	Plot 5	Uapaca guineensis	2014-05-21
RFC21	4.6	3.74	0.04	359.87	16.84	608.3	3°22.10'N; 12°44.81'E	Cameroon	Dja Reserve, Somalomo	Uapaca next to river	GC2	Plot 1	Uapaca guineensis	2014-05-15
RFC22	4.43	2.12	0.04	166.47	5.15	649.99	3°20.53'N; 12°45.48'E	Cameroon	Dja Reserve, Somalomo	Uapaca next to river	GC2	Plot 2	Uapaca guineensis	2014-05-15
RFC23	4.25	3.49	0.04	238.59	8.64	654.61	3°19.87'N; 12°45.42'E	Cameroon	Dja Reserve, Somalomo	Uapaca next to river	GC2	Plot 3	Uapaca guineensis	2014-05-17
RFC24	4.44	3.62	0.04	249.89	8.92	638.62	3°07.83'N; 13°53.37'E	Cameroon	Dja Reserve, Lomié	Uapaca next to river	GC2	Plot 4	Uapaca guineensis	2014-05-20
RFC25	5.01	1.67	0.04	244.89	8.13	597.37	3°03.37'N; 13°37.18'E	Cameroon	Dja Reserve, Lomié	Uapaca next to river	GC2	Plot 5	Uapaca guineensis	2014-05-22
RFC31	4.18	2.23	0.03	194.91	7.82	576.97	3°21.83'N; 12°44.49'E	Cameroon	Dja Reserve, Somalomo	Gilbertiodendron dewevrei monodominant	GC3	Plot 1	Gilbertiodendron dewevrei	2014-06-16
RFC32	4.1	3.27	0.04	353.75	11	651.85	3°19.87'N; 12°45.42'E	Cameroon	Dja Reserve, Somalomo	Gilbertiodendron dewevrei monodominant	GC3	Plot 2	Gilbertiodendron dewevrei	2014-05-17
RFC33	4.08	3.5	0.04	249.15	10.98	612.46	3°22.27'N; 12°43.99'E	Cameroon	Dja Reserve, Somalomo	Gilbertiodendron dewevrei monodominant	GC3	Plot 3	Gilbertiodendron dewevrei	2014-05-18
RFC34	4.13	3.38	0.05	291.36	11.78	614.61	3°08.74'N; 13°53.56'E	Cameroon	Dja Reserve, Lomié	Gilbertiodendron dewevrei monodominant	GC3	Plot 4	Gilbertiodendron dewevrei	2014-05-21
RFC35	4.66	1.91	0.04	472.91	6.33	573.03	3°02.67'N; 13°37.01'E	Cameroon	Dja Reserve, Lomié	Gilbertiodendron dewevrei monodominant	GC3	Plot 5	Gilbertiodendron dewevrei	2014-05-22
RPC21	4.83	5.15	0.04	1093.83	16.12	1135.93	5°40.99'N; 10°49.49'E	Cameroon	Foumban	Riparian forest within the Sudanian woodlands in Cameroon	GC_rip	Plot 1	Uapaca guineensis	2014-05-27
RPC22	5.44	1.53	0.03	583.24	8.09	969.88	5°42.73'N; 10°56.17'E	Cameroon	Foumban	Riparian forest within the Sudanian woodlands in Cameroon	GC_rip	Plot 2	Uapaca guineensis	2014-05-28
RPC23	4.98	5.38	0.02	688.61	20.84	1134.69	5°38.83'N; 10°50.91'E	Cameroon	Foumban	Riparian forest within the Sudanian woodlands in Cameroon	GC_rip	Plot 3	Uapaca guineensis	2014-05-29
RPC24	5.62	2.42	0.02	416.12	8.94	807.86	5°40.64'N; 10°56.44'E	Cameroon	Foumban	Riparian forest within the Sudanian woodlands in Cameroon	GC_rip	Plot 4	Uapaca guineensis	2014-05-30
RPC25	5.14	3.29	0.03	391.66	15.76	889.12	5°40.64'N; 10°56.43'E	Cameroon	Foumban	Riparian forest within the Sudanian woodlands in Cameroon	GC_rip	Plot 5	Uapaca guineensis	2014-05-30
ST11	6.36	0.98	0.01	173.26	2.36	546.87	8°43.30'N; 0°46.93'E	Togo	Fazao	Sudanian woodland, with Isoberlinia doka dominating	S1	Plot 1	Isoberlinia doka	2014-06-08
ST12	6.45	1.11	0.01	138.48	4.05	544.81	8°43.02'N; 0°46.57'E	Togo	Fazao	Sudanian woodland, with Isoberlinia doka dominating	S1	Plot 2	Isoberlinia doka	2014-06-09
ST13	6.73	1.9	0.02	328.83	5.88	627.74	8°53.39'N; 0°59.00'E	Togo	Kalare	Sudanian woodland, with Isoberlinia doka dominating	S1	Plot 3	Isoberlinia doka	2014-06-12
ST14	6.94	1.31	0.01	231.03	3.75	288.86	9°10.47'N; 0°53.75'E	Togo	Binako	Sudanian woodland, with Isoberlinia doka dominating	S1	Plot 4	Isoberlinia doka	2014-06-15
ST15	6.74	0.52	0	85.33	2.1	292.14	9°07.89'N; 0°52.01'E	Togo	Binako	Sudanian woodland, with Isoberlinia doka dominating	S1	Plot 5	Isoberlinia doka	2014-06-18
ST21	6.22	1	0	115.45	3.19	514.25	8°45.05'N; 0°48.70'E	Togo	Fazao	Sudanian woodland, with Uapaca togoensis dominating	S2	Plot 1	Uapaca togoensis	2014-06-08
ST22	5.89	2.15	0.01	227.25	6.21	649.25	8°40.86'N; 0°45.48'E	Togo	Fazao	Sudanian woodland, with Uapaca togoensis dominating	S2	Plot 2	Uapaca togoensis	2014-06-09
ST23	5.72	1.76	0.02	224.91	4.51	563.92	8°52.93'N; 0°59.47'E	Togo	Kalare	Sudanian woodland, with Uapaca togoensis dominating	S2	Plot 3	Uapaca togoensis	2014-06-13
ST24	5.84	1.09	0.01	179.77	2.89	291.06	9°10.51'N; 0°53.77'E	Togo	Binako	Sudanian woodland, with Uapaca togoensis dominating	S2	Plot 4	Uapaca togoensis	2014-06-16
ST25	6.41	1.02	0.01	148.93	3.23	277.78	9°07.55'N; 0°51.89'E	Togo	Binako	Sudanian woodland, with Uapaca togoensis dominating	S2	Plot 5	Uapaca togoensis	2014-06-17
ST31	6.4	1.65	0.03	295.03	5.44	568.19	8°53.38'N; 0°58.98'E	Togo	Kalare	Sudanian woodland, with Monotes sp. dominating	S3	Plot 1	Monotes sp.	2014-06-11
ST32	6.52	1.44	0.03	211.23	4.46	542.85	8°52.68'N; 0°57.91'E	Togo	Kalare	Sudanian woodland, with Monotes sp. dominating	S3	Plot 2	Monotes sp.	2014-06-12
ST33	6.58	0.68	0.01	102.12	1.99	285.12	9°10.16'N; 0°53.90'E	Togo	Binako	Sudanian woodland, with Monotes sp. dominating	S3	Plot 3	Monotes sp.	2014-06-16
ST34	5.81	0.71	0	148.05	2.74	321.47	9°10.09'N; 0°57.03'E	Togo	Binako	Sudanian woodland, with Monotes sp. dominating	S3	Plot 4	Monotes sp.	2014-06-17
ST35	7.06	1.55	0.02	261.95	7.43	295.68	9°07.49'N; 0°51.88'E	Togo	Binako	Sudanian woodland, with Monotes sp. dominating	S3	Plot 5	Monotes sp.	2014-06-18
RPT31	6.58	1.13	0.01	126.38	2.84	494.06	8°44.48'N; 0°48.27'E	Togo	Fazao	Riparian forest within the Sudanian woodlands in Togo	S_rip	Plot 1	Uapaca guineensis	2014-06-06
RPT32	6.8	1.38	0.03	146.18	3.5	510.32	8°44.48'N; 0°48.27'E	Togo	Fazao	Riparian forest within the Sudanian woodlands in Togo	S_rip	Plot 2	Uapaca guineensis	2014-06-06
RPT34	4.88	1.58	0.02	144.35	3.7	239.62	9°10.55'N; 0°53.77'E	Togo	Binako	Riparian forest within the Sudanian woodlands in Togo	S_rip	Plot 4	Uapaca guineensis	2014-06-15
RPT35	6.75	0.55	0	86.84	1.4	262.33	9°10.02'N; 0°53.92'E	Togo	Binako	Riparian forest within the Sudanian woodlands in Togo	S_rip	Plot 5	Uapaca guineensis	2014-06-19
